# Supplementary material for: Effects of Tropomodulin 2 on Dendritic Spine Reorganization and Dynamics
Source: Biomolecules. 2023 Aug 11;13(8):1237. doi: 10.3390/biom13081237 (PMC10515316; doi:10.3390/biom13081237)
Supplement: Supplementary file 1 [file biomolecules-13-01237-s001.zip]

Archive with 1 entries (1 files):
- biomolecules-2404901-supplementary.avi
